# Supplementary material for: Long-Term Food Variety and Dietary Patterns Are Associated with Frailty among Chinese Older Adults: A Cohort Study Based on CLHLS from 2014 to 2018
Source: Nutrients. 2022 Oct 13;14(20):4279. doi: 10.3390/nu14204279 (PMC9608682; doi:10.3390/nu14204279)
Supplement: Supplementary file 1 [file nutrients-14-04279-s001.zip]

Archive with 1 entries (1 files):
- nutrients-1940559-supplementary.pdf
